# Supplementary material for: Reducing scheduled evening training does not improve recruits' sleep duration or quality during British Army basic training
Source: Front Neurol. 2025 May 7;16:1560518. doi: 10.3389/fneur.2025.1560518 (PMC12096894; doi:10.3389/fneur.2025.1560518)
Supplement: Supplementary file 1 [file Table_1.xlsx]

## Sheet: Sheet1
Supplement Table 2. Illustrates the group*week interactions for each actigaphy derived sleep-wake variable for each reporting week of basic training. Mean Δ= mean difference (units of measure); p =sig; and corrasponding confidence internals (95%).
		Total time in bed(hm)				Total sleep time(hm)				Wake after sleep onset(hm)				Sleep onset latency(hm)				Sleep efficiency(%)
Week	Grp	mean±SD	mean Δ(hm)	p	95%CI	mean±SD	mean Δ(hm)	p	95%CI	mean±SD	mean Δ(hm)	p	95%CI	mean±SD	mean Δ(hm)	p	95%CI	mean±SD	mean Δ(%)	p	95%CI
1	CMS18	05:27±01:02	00:55:00	<0.001	-01:11, -00:47	04:49±00:58	00:44:00	<0.001	-00:58, -00:37	00:38±00:18	00:10:53.040000	<0.001	-00:17, -00:05	00:10±00:08	00:01:00	0.642	-00:01, 00:01	88±5	1	0.076	0, 2
	CMS21	06:22±00:43				05:33±00:43				00:49±00:23				00:09±00:07				87±6
2	CMS18	06:46±01:54	00:10:00	0.116	-00:02, 00:19	05:48±01:32	00:07:00	0.186	-00:03, 00:16	00:57±00:36	00:02:01.560000	0.471	-00:03, 00:07	00:10±00:09	00:01:00	0.717	-00:01, 00:01	86±6	0	0.798	-1, 1
	CMS21	06:36±00:39				05:41±00:36				00:55±00:25				00:09±00:09				86±6
3	CMS18	06:37±00:42	00:08:00	0.141	-00:19, 00:03	05:46±00:42	00:01:00	0.949	-00:10, 00:10	00:51±00:21	00:08:09	0.005	-00:14, -00:02	00:09±00:08	00:02:00	0.011	-00:03, 00:00	87±5	2	0.006	0, 3
	CMS21	06:45±00:39				05:45±00:40				00:59±00:24				00:11±00:09				85±6
4	CMS18	06:43±01:13	00:28:00	<0.001	00:12, 00:38	05:25±00:58	00:22:00	<0.01	00:07, 00:31	01:18±00:50	00:06:07.200000	0.063	00:00, 00:12	00:09±00:09	00:00:00	0.079	-00:02, 00:01	81±10	0	0.753	-1, 2
	CMS21	06:15±01:19				05:03±01:15				01:12±00:43				00:09±00:06				81±10
5	CMS18	06:32±01:19	00:40:00	<0.001	-00:48, -00:25	05:38±01:06	00:25:00	<0.001	-00:34, -00:12	00:54±00:30	00:14:34.800000	<0.001	-00:19, -00:07	00:09±00:08	00:01:00	0.357	-00:02, 00:01	86±6	2	0.006	1, 3
	CMS21	07:12±01:16				06:03±01:01				01:08±00:34				00:10±00:07				84±6
6	CMS18	06:48±01:21	00:08:00	0.11	-00:22, 00:02	05:55±01:13	00:03:00	0.836	-00:10, 00:12	00:53±00:21	00:10:33.600000	<0.001	-00:18, -00:05	00:11±:00:10	00:00:00	0.497	-00:02, 00:01	87±5	2	0.004	1, 3
	CMS21	06:56±01:18				05:52±00:55				01:04±00:44				00:11±00:13				85±7
7	CMS18	05:55±01:22	01:26:00	<0.001	-01:48, -01:19	04:43±01:13	01:29:00	<0.001	-01:46, -01:21	01:11±00:41	00:01:53.400000	0.902	-00:07, 00:06	00:06±00:05	00:05:00	<0.001	-00:07, -00:04	80±10	5	<0.001	3, 6
	CMS21	07:21±01:09				06:12±00:55				01:09±00:41				00:11±00:09				85±7
8	CMS18	07:12±00:52	00:25:00	0.004	00:06, 00:34	06:14±00:48	00:26:00	<0.001	00:12, 00:37	00:58±00:25	00:01:25.800000	0.196	-00:11, 00:02	00:09±00:08	00:02:00	0.212	-00:03, 00:00	87±5	2	0.01	0, 3
	CMS21	06:48±00:57				05:48±00:56				00:59±00:27				00:11±00:09				85±6
9	CMS18	07:25±01:01	00:37:00	<0.001	00:24, 00:55	06:21±00:55	00:54:00	<0.001	00:42, 01:10	01:04±00:25	00:16:02.400000	<0.001	-00:23, -00:08	00:13±00:13	00:02:00	0.052	00:00, 00:04	85±5	4	<0.001	3, 7
	CMS21	06:48±01:22				05:27±01:42				01:20±00:50				00:11±00:15				81±10
10	CMS18	07:09±00:49	00:09:00	0.343	-00:22, 00:07	06:08±00:51	00:01:00	0.614	-00:09, 00:16	01:00±00:27	00:10:20.400000	0.004	-00:18, -00:03	00:11±00:13	00:02:00	0.1	-00:03, 00:00	86±6	2	0.012	0, 4
	CMS21	07:18±01:11				06:07±01:00				01:10±00:37				00:13±00:10				84±7
11	CMS18	06:07±01:31	01:03:00	<0.001	-01:26, -00:48	04:37±01:10	01:29:00	<0.001	-01:50, -01:17	01:29±01:02	00:25:16.200000	<0.001	00:17, 00:36	00:08±00:12	00:03:00	0.053	-00:05, 00:00	77±13	8	<0.001	7, 11
	CMS21	07:10±00:57				06:06±00:52				01:03±00:33				00:11±00:10				85±7
